# Supplementary material for: Quantification of Venetoclax for Therapeutic Drug Monitoring in Chinese Acute Myeloid Leukemia Patients by a Validated UPLC-MS/MS Method
Source: Molecules. 2022 Feb 28;27(5):1607. doi: 10.3390/molecules27051607 (PMC8911561; doi:10.3390/molecules27051607)
Supplement: Supplementary file 1 [file molecules-27-01607-s001.zip]

Archive with 1 entries (1 files):
- molecules-1545656-supplementary.pdf
